# Supplementary material for: Structures of RecBCD in complex with phage-encoded inhibitor proteins reveal distinctive strategies for evasion of a bacterial immunity hub
Source: eLife. 2022 Dec 19;11:e83409. doi: 10.7554/eLife.83409 (PMC9836394; doi:10.7554/eLife.83409)
Supplement: Figure 1—source data 1. [file elife-83409-fig1-data1.zip]

Archive with 10 entries (10 files):
- FIgure 1 - Source Data/All raw gel images with labelled bands.pdf
- FIgure 1 - Source Data/DNA unwinding assay fSSB tagged gp5.9 RAW DATA.xlsx
- FIgure 1 - Source Data/DNA unwinding assay fSSB untagged gp5.9 RAW DATA.xlsx
- FIgure 1 - Source Data/RecBCD assay full gel 080322_Figure1A.TIF
- FIgure 1 - Source Data/RecBCD EMSA 140622-[Cy5] Figure 1E.gel
- FIgure 1 - Source Data/RecBCD EMSA 140622-[Cy5] Figure 1E.jpg
- FIgure 1 - Source Data/RecBCD EMSA 140622-[Cy5] Figure 1E.tif
- FIgure 1 - Source Data/RecBCD EMSA 170622-[Cy5] Figure1F.gel
- FIgure 1 - Source Data/RecBCD EMSA 170622-[Cy5] Figure1F.jpg
- FIgure 1 - Source Data/RecBCD EMSA 170622-[Cy5] Figure1F.tif
